# Supplementary material for: The Descemet Membrane Endothelial Keratoplasty (DMEK) “Wave Maneuver”
Source: J Clin Med. 2022 Sep 6;11(18):5260. doi: 10.3390/jcm11185260 (PMC9501418; doi:10.3390/jcm11185260)
Supplement: Supplementary file 1 [file jcm-11-05260-s001.zip]

Archive with 1 entries (1 files):
- jcm-1873353-supplementary.mp4
